# Supplementary material for: Taxonomy and phylogeny reveal new species of Volvariella (Volvariellaceae, Agaricales) and Volvopluteus (Pluteaceae, Agaricales) from eastern India
Source: MycoKeys. 2026 Mar 24;130:185–208. doi: 10.3897/mycokeys.130.183859 (PMC13040266; doi:10.3897/mycokeys.130.183859)
Supplement: XML Treatment for Volvoriella areolavolvata [file mycokeys.130.183859-treatment1.xml]

<!DOCTYPE tp:taxon-treatment
  PUBLIC "-//TaxonX//DTD Taxonomic Treatment Publishing DTD v0 20100105//EN" "tax-treatment-NSO.dtd">
<tp:taxon-treatment xmlns:tp="http://www.plazi.org/taxpub"><tp:treatment-meta><kwd-group><label>Taxon classification</label><kwd>
                <named-content content-type="kingdom">Fungi</named-content>
              </kwd></kwd-group><mixed-citation publication-type="journal"><person-group><name><surname>Tarafder</surname><given-names>Entaj</given-names></name><name><surname>Hoque</surname><given-names>Enjamul</given-names></name><name><surname>Sherpa</surname><given-names>Ang Rinzing</given-names></name><name><surname>Karunarathna</surname><given-names>Samantha C.</given-names></name><name><surname>Wang</surname><given-names>Meimei</given-names></name><name><surname>Wijayawardene</surname><given-names>Nalin N.</given-names></name><name><surname>Li</surname><given-names>Qiang</given-names></name><name><surname>Yu</surname><given-names>Fuqiang</given-names></name><name><surname>Dai</surname><given-names>Dong-Qin</given-names></name><name><surname>Watsuntorn</surname><given-names>Wannapawn</given-names></name></person-group><article-title>Taxonomy and phylogeny reveal new species of <italic><tp:taxon-name><tp:taxon-name-part taxon-name-part-type="genus" reg="Volvariella">Volvariella</tp:taxon-name-part></tp:taxon-name></italic> (<tp:taxon-name><tp:taxon-name-part taxon-name-part-type="family" reg="Volvariellaceae">Volvariellaceae</tp:taxon-name-part></tp:taxon-name>, <tp:taxon-name><tp:taxon-name-part taxon-name-part-type="order" reg="Agaricales">Agaricales</tp:taxon-name-part></tp:taxon-name>) and <italic><tp:taxon-name><tp:taxon-name-part taxon-name-part-type="genus" reg="Volvopluteus">Volvopluteus</tp:taxon-name-part></tp:taxon-name></italic> (<tp:taxon-name><tp:taxon-name-part taxon-name-part-type="family" reg="Pluteaceae">Pluteaceae</tp:taxon-name-part></tp:taxon-name>, <tp:taxon-name><tp:taxon-name-part taxon-name-part-type="order" reg="Agaricales">Agaricales</tp:taxon-name-part></tp:taxon-name>) from eastern India</article-title><source>MycoKeys</source><day>24</day><month>03</month><year>2026</year><volume>130</volume><fpage>185</fpage><lpage>208</lpage><pub-id pub-id-type="doi">10.3897/mycokeys.130.183859</pub-id></mixed-citation></tp:treatment-meta><tp:nomenclature><tp:taxon-name><object-id xmlns:xlink="http://www.w3.org/1999/xlink" content-type="arpha" xlink:type="simple">4024FB20-B0BB-549C-8CEF-ED5CB0B650BE</object-id>
                    		<tp:taxon-name-part taxon-name-part-type="genus" reg="Volvoriella">Volvoriella</tp:taxon-name-part> <tp:taxon-name-part taxon-name-part-type="species" reg="areolavolvata">areolavolvata</tp:taxon-name-part>
                    	
                    		<object-id xmlns:xlink="http://www.w3.org/1999/xlink" xlink:type="simple">Index Fungorum: IF904792</object-id>
                    	</tp:taxon-name><tp:taxon-authority>E. Tarafder, Enjam &amp; A.R. Sherpa.</tp:taxon-authority><tp:taxon-status xmlns:xlink="http://www.w3.org/1999/xlink" xlink:type="simple">sp. nov.</tp:taxon-status><xref ref-type="fig" rid="F2">Figs 2</xref><xref ref-type="fig" rid="F3">, 3</xref></tp:nomenclature><tp:treatment-sec sec-type="Etymology"><title>Etymology.</title><p>The specific epithet “<italic>areolavolvata</italic>” is derived from the Latin aeriolatus (areolate cracking on the outer surface) and refers to the characteristic of the volva.</p></tp:treatment-sec><tp:treatment-sec sec-type="Diagnosis"><title>Diagnosis.</title><p><italic><tp:taxon-name><tp:taxon-name-part taxon-name-part-type="genus" reg="Volvariella">Volvariella</tp:taxon-name-part> <tp:taxon-name-part taxon-name-part-type="species" reg="areolavolvata">areolavolvata</tp:taxon-name-part></tp:taxon-name></italic> differs from <italic><tp:taxon-name><tp:taxon-name-part taxon-name-part-type="genus" reg="Volvariella">Volvariella</tp:taxon-name-part> <tp:taxon-name-part taxon-name-part-type="species" reg="bombycina">bombycina</tp:taxon-name-part></tp:taxon-name></italic> by a rigid volva with a distinctive externally areolate, cracked surface that forms pale to dark brown patches, slightly smaller basidiospores (6.8–9.0 × 4.4–5.5 μm), and larger cheilocystidia (63–131 × 21–37 μm).</p></tp:treatment-sec><tp:treatment-sec sec-type="Holotype"><title>Holotype.</title><p>India • West Bengal: North-24-Parganas District, Barasat, Talikhola, <named-content xmlns:xlink="http://www.w3.org/1999/xlink" content-type="dwc:verbatimCoordinates" xlink:type="simple">22°44'50.9"N, 88°26'54.7"E</named-content>, elev. 13.0 m, solitary on dead wood of <italic><tp:taxon-name><tp:taxon-name-part taxon-name-part-type="genus" reg="Ficus">Ficus</tp:taxon-name-part></tp:taxon-name></italic> sp., 07 August 2025, A.R. Sherpa, E. Tarafder &amp; E. Hoque, Sherpa 01/2025 (<abbrev xmlns:xlink="http://www.w3.org/1999/xlink" xlink:title="Central National Herbarium" xlink:type="simple">CAL</abbrev> 2383, holotype).</p></tp:treatment-sec><tp:treatment-sec sec-type="Description"><title>Description.</title><p><bold><italic>Basidiomata</italic></bold> medium to large. <bold><italic>Pileus</italic></bold> 100–150 mm, fleshy, ovoid to subglobose when young, hemispherical to broadly campanulate, expanding obtusely umbonate; surface dry, sometimes viscid, covered with conspicuous silky fibrils or silky hairs; color white to whitish (10A1), often becoming slightly yellowish (4A5) in the center with age; margin entire. <bold><italic>Context</italic></bold> 10 mm thick at the disc, cream white (2A2). <bold><italic>Lamellae</italic></bold> free, 15–20 mm broad, crowded with lamellulae of different lengths; white when young, becoming pinkish brown (8A2–4) at maturity; edge concolorous, entire. <bold><italic>Stipe</italic></bold> 80–120 × 8–10 mm, central, cylindrical, curved at the base, solid; surface slightly pruinose, white (1A1) creamy, yellowish white (3B3), weakly hairy. <bold><italic>Volva</italic></bold> 25–30 mm broad, erect, rigid, thick, and fleshy, irregularly 5–6 lobbed; internally white (1A1), externally cracked areolate pale to dark brown (6F6–8) patches. Odor and taste indistinct.</p><fig id="F2" position="float" orientation="portrait"><object-id xmlns:xlink="http://www.w3.org/1999/xlink" content-type="arpha" xlink:type="simple">2D7E1737-803F-5A14-A401-BE9E9D613FE3</object-id><label>Figure 2.</label><caption><p>Field photographs of the basidiomata of (<bold>a–d</bold>) <italic><tp:taxon-name><tp:taxon-name-part taxon-name-part-type="genus" reg="Volvariella">Volvariella</tp:taxon-name-part> <tp:taxon-name-part taxon-name-part-type="species" reg="areolavolvata">areolavolvata</tp:taxon-name-part></tp:taxon-name></italic> (<abbrev xmlns:xlink="http://www.w3.org/1999/xlink" xlink:title="Central National Herbarium" xlink:type="simple">CAL</abbrev> 2383, holotype). Scale bars: 10 mm (<bold>a–c</bold>); 15 mm (<bold>d</bold>).</p></caption><graphic xmlns:xlink="http://www.w3.org/1999/xlink" xlink:href="mycokeys-130-185-g002.jpg" id="oo_1569112.jpg" position="float" orientation="portrait" xlink:type="simple"><uri content-type="original_file" xlink:type="simple">https://binary.pensoft.net/fig/1569112</uri></graphic></fig><p><bold><italic>Basidiospores</italic></bold> [30/2/1] (6.8–)7.1–8.7(–9.0) × (4.4–)4.6–5.3(–5.5) µm, [X<sub>mr</sub> = 7.61–7.92 × 4.85–4.95, X<sub>mm</sub> = 7.75 ± 0.17 × 4.91 ± 0.33 μm, Q<sub>mr</sub> = 1.23–1.85, Q<sub>mm</sub> = 1.56 ± 0.18, n = 30 basidiospores per 2 specimens], oval to ellipsoid, hyaline to light yellowish in 5% KOH, smooth, dextrinoid, thin-walled, and apiculate. <bold><italic>Basidia</italic></bold> 17.4–26 × 7.4–10 µm, clavate, hyaline in 5% KOH, smooth, with 4 sterigmata, no clamp present at the base. <bold><italic>Cheilocystidia</italic></bold> 63–131 × 21–37 µm, hyaline in 5% KOH, thin-walled, mostly lageniform, with a long, narrow neck, forming a sterile layer at the lamellae edge. <bold><italic>Pleurocystidia</italic></bold> 44–56 × 13–17 µm, hyaline, thin-walled, broadly clavate with rounded apex or utriform, abundant in lamellae edge. <bold><italic>Pileipellis</italic></bold> a cutis made up of 10–37 µm broad, hyaline, thin-walled hyphae, clamp connections absent. <bold><italic>Stipitipellis</italic></bold> as compactly arranged cutis, 31–52 × 6.7–11.9 µm in diam., thin-walled, septate, clamp connections absent. <bold><italic>Volva</italic></bold> composed of septate, thin-walled 5.2–8.3 µm broad hyphae, with clamp connections absent.</p><fig id="F3" position="float" orientation="portrait"><object-id xmlns:xlink="http://www.w3.org/1999/xlink" content-type="arpha" xlink:type="simple">64911172-8550-5EC5-B89B-D8667DCBB663</object-id><label>Figure 3.</label><caption><p><italic><tp:taxon-name><tp:taxon-name-part taxon-name-part-type="genus" reg="Volvariella">Volvariella</tp:taxon-name-part> <tp:taxon-name-part taxon-name-part-type="species" reg="areolavolvata">areolavolvata</tp:taxon-name-part></tp:taxon-name></italic> (<abbrev xmlns:xlink="http://www.w3.org/1999/xlink" xlink:title="Central National Herbarium" xlink:type="simple">CAL</abbrev> 2383, holotype). <bold>a</bold>. Basidiospores; <bold>b, c</bold>. Basidia; <bold>d, e</bold>. Cheilocystidia; <bold>f</bold>. Pleurocystidia; <bold>g</bold>. Pileipellis hyphae; <bold>h</bold>. Stipe hyphae; <bold>i</bold>. Hyphal cells in the volva. Scale bars: 10 μm (<bold>a</bold>); 20 μm (<bold>b–f</bold>); 15 μm (<bold>g–i</bold>).</p></caption><graphic xmlns:xlink="http://www.w3.org/1999/xlink" xlink:href="mycokeys-130-185-g003.jpg" id="oo_1569113.jpg" position="float" orientation="portrait" xlink:type="simple"><uri content-type="original_file" xlink:type="simple">https://binary.pensoft.net/fig/1569113</uri></graphic></fig></tp:treatment-sec><tp:treatment-sec sec-type="Habitat and known distribution"><title>Habitat and known distribution.</title><p>Solitary, on dead wood of <italic><tp:taxon-name><tp:taxon-name-part taxon-name-part-type="genus" reg="Ficus">Ficus</tp:taxon-name-part></tp:taxon-name></italic> sp. So far, it is known only from India.</p></tp:treatment-sec><tp:treatment-sec sec-type="Additional specimens examined"><title>Additional specimens examined.</title><p>India • West Bengal: North-24-Parganas district, Barasat, Talikhola, <named-content xmlns:xlink="http://www.w3.org/1999/xlink" content-type="dwc:verbatimCoordinates" xlink:type="simple">22°44'50.9"N, 88°26'54.7"E</named-content>, elev. 13.0 m, 12 August 2025, A.R. Sherpa, E. Tarafder &amp; E. Hoque, Sherpa 02/2025 (<abbrev xmlns:xlink="http://www.w3.org/1999/xlink" xlink:title="Central National Herbarium" xlink:type="simple">CAL</abbrev> 2384, paratype).</p></tp:treatment-sec><tp:treatment-sec sec-type="GenBank numbers"><title>GenBank numbers.</title><p><abbrev xmlns:xlink="http://www.w3.org/1999/xlink" xlink:title="Central National Herbarium" xlink:type="simple">CAL</abbrev> 2383 (holotype): <abbrev xmlns:xlink="http://www.w3.org/1999/xlink" xlink:title="internal transcribed spacer" xlink:type="simple">nrITS</abbrev> = <ext-link xmlns:xlink="http://www.w3.org/1999/xlink" xlink:href="PX776811" ext-link-type="gen" xlink:type="simple">PX776811</ext-link>, nrLSU = <ext-link xmlns:xlink="http://www.w3.org/1999/xlink" xlink:href="PX764990" ext-link-type="gen" xlink:type="simple">PX764990</ext-link>. <abbrev xmlns:xlink="http://www.w3.org/1999/xlink" xlink:title="Central National Herbarium" xlink:type="simple">CAL</abbrev> 2384: <abbrev xmlns:xlink="http://www.w3.org/1999/xlink" xlink:title="internal transcribed spacer" xlink:type="simple">nrITS</abbrev> = <ext-link xmlns:xlink="http://www.w3.org/1999/xlink" xlink:href="PX776812" ext-link-type="gen" xlink:type="simple">PX776812</ext-link>, nrLSU = <ext-link xmlns:xlink="http://www.w3.org/1999/xlink" xlink:href="PX764991" ext-link-type="gen" xlink:type="simple">PX764991</ext-link>.</p></tp:treatment-sec><tp:treatment-sec sec-type="Notes"><title>Notes.</title><p><italic><tp:taxon-name><tp:taxon-name-part taxon-name-part-type="genus" reg="Volvariella">Volvariella</tp:taxon-name-part> <tp:taxon-name-part taxon-name-part-type="species" reg="areolavolvata">areolavolvata</tp:taxon-name-part></tp:taxon-name></italic> is morphologically close to <italic><tp:taxon-name><tp:taxon-name-part taxon-name-part-type="genus" reg="Volvariella">Volvariella</tp:taxon-name-part> <tp:taxon-name-part taxon-name-part-type="species" reg="bombycina">bombycina</tp:taxon-name-part></tp:taxon-name></italic> but can be distinguished by a combination of macroscopic and microscopic characters. <italic><tp:taxon-name><tp:taxon-name-part taxon-name-part-type="genus" reg="Volvariella">Volvariella</tp:taxon-name-part> <tp:taxon-name-part taxon-name-part-type="species" reg="areolavolvata">areolavolvata</tp:taxon-name-part></tp:taxon-name></italic> is characterized by comparatively large basidiomata, a white to creamy pileus lacking squamules, a pure white stipe, and a white volva with brown patches, in combination with medium-sized basidiospores (mean = 7.75 × 4.9 µm). In contrast, <italic><tp:taxon-name><tp:taxon-name-part taxon-name-part-type="genus" reg="Volvariella">V.</tp:taxon-name-part> <tp:taxon-name-part taxon-name-part-type="species" reg="bombycina">bombycina</tp:taxon-name-part></tp:taxon-name></italic> differs by its robust and stout basidiocarps, a light-colored to pale brownish pileus that is entirely squamulose, a thick stipe, and a large, brown volva (Fig. <xref ref-type="fig" rid="F2">2</xref>). Moreover, <italic><tp:taxon-name><tp:taxon-name-part taxon-name-part-type="genus" reg="Volvariella">V.</tp:taxon-name-part> <tp:taxon-name-part taxon-name-part-type="species" reg="bombycina">bombycina</tp:taxon-name-part></tp:taxon-name></italic> has distinctive microscopic characteristics, including relatively small cheilocystidia (50–110 × 10–25 μm; Table <xref ref-type="table" rid="T4">4</xref>) with frequently elongated apices.</p><table-wrap id="T4" position="float" orientation="portrait"><label>Table 4.</label><caption><p>Comparison of <italic><tp:taxon-name><tp:taxon-name-part taxon-name-part-type="genus" reg="Volvariella">Volvariella</tp:taxon-name-part> <tp:taxon-name-part taxon-name-part-type="species" reg="areolavolvata">areolavolvata</tp:taxon-name-part></tp:taxon-name></italic> (<abbrev xmlns:xlink="http://www.w3.org/1999/xlink" xlink:title="Central National Herbarium" xlink:type="simple">CAL</abbrev> 2383) with its closely related taxa.</p></caption><table><tbody><tr><th rowspan="1" colspan="1">Name of the taxon</th><th rowspan="1" colspan="1">Pileus color</th><th rowspan="1" colspan="1">Pileus diameter (mm)</th><th rowspan="1" colspan="1">Stipe (mm)</th><th rowspan="1" colspan="1">Basidiospore (µm)</th><th rowspan="1" colspan="1">Basidia (µm)</th><th rowspan="1" colspan="1">Pleurocystidia (µm)</th><th rowspan="1" colspan="1">Cheilocystidia (µm)</th><th rowspan="1" colspan="1">Reference</th></tr><tr><td rowspan="1" colspan="1">
                      <bold>
                        <italic>
                          <tp:taxon-name><tp:taxon-name-part taxon-name-part-type="genus" reg="Volvariella">Volvariella</tp:taxon-name-part> <tp:taxon-name-part taxon-name-part-type="species" reg="areolavolvata">areolavolvata</tp:taxon-name-part></tp:taxon-name>
                        </italic>
                      </bold>
                    </td><td rowspan="1" colspan="1">
                      <bold>White to whitish, often becoming slightly yellowish in the center</bold>
                    </td><td rowspan="1" colspan="1">
                      <bold>100–150</bold>
                    </td><td rowspan="1" colspan="1">
                      <bold>80–120 × 8–10</bold>
                    </td><td rowspan="1" colspan="1">
                      <bold>6.8–9.0 × 4.4–5.5; Q = 1.23–1.85</bold>
                    </td><td rowspan="1" colspan="1">
                      <bold>17.4–26 × 7.4–10</bold>
                    </td><td rowspan="1" colspan="1">
                      <bold>44–56 × 13–17</bold>
                    </td><td rowspan="1" colspan="1">
                      <bold>63–131 × 21–37</bold>
                    </td><td rowspan="1" colspan="1">
                      <bold>This study</bold>
                    </td></tr><tr><td rowspan="1" colspan="1">
                      <italic>
                        <tp:taxon-name><tp:taxon-name-part taxon-name-part-type="genus" reg="Volvariella">V.</tp:taxon-name-part> <tp:taxon-name-part taxon-name-part-type="species" reg="bombycina">bombycina</tp:taxon-name-part></tp:taxon-name>
                      </italic>
                    </td><td rowspan="1" colspan="1">Whitish to pale ochraceous</td><td rowspan="1" colspan="1">70–190</td><td rowspan="1" colspan="1">70–190 × 7–20</td><td rowspan="1" colspan="1">6.5–9.5 × 4.0–6.5; Q = 1.20–1.70</td><td rowspan="1" colspan="1">20–30 × 8–11</td><td rowspan="1" colspan="1">40–100 × 10–20</td><td rowspan="1" colspan="1">50–110 × 10–25</td><td rowspan="1" colspan="1">
                      <xref ref-type="bibr" rid="B78">Singer and Digilio (1951)</xref>
                    </td></tr><tr><td rowspan="1" colspan="1">
                      <italic>
                        <tp:taxon-name><tp:taxon-name-part taxon-name-part-type="genus" reg="Volvariella">V.</tp:taxon-name-part> <tp:taxon-name-part taxon-name-part-type="species" reg="biolobata">biolobata</tp:taxon-name-part></tp:taxon-name>
                      </italic>
                    </td><td rowspan="1" colspan="1">Entirely grayish brown pileus</td><td rowspan="1" colspan="1">45–70</td><td rowspan="1" colspan="1">45–60 × 4–10</td><td rowspan="1" colspan="1">4.8–5.5 × 2.7–3.5; Q = 1.57–1.60</td><td rowspan="1" colspan="1">20–23 × 5–7</td><td rowspan="1" colspan="1">18.5–27.5 × 7–10</td><td rowspan="1" colspan="1">32–83 × 13–30</td><td rowspan="1" colspan="1">
                      <xref ref-type="bibr" rid="B8">Chattopadhyay et al. (2022)</xref>
                    </td></tr><tr><td rowspan="1" colspan="1">
                      <italic>
                        <tp:taxon-name><tp:taxon-name-part taxon-name-part-type="genus" reg="Volvariella">V.</tp:taxon-name-part> <tp:taxon-name-part taxon-name-part-type="species" reg="pulla">pulla</tp:taxon-name-part></tp:taxon-name>
                      </italic>
                    </td><td rowspan="1" colspan="1">Pileus grayish brown or ash brown</td><td rowspan="1" colspan="1">40–75</td><td rowspan="1" colspan="1">55–70 × 3–5</td><td rowspan="1" colspan="1">5.5–7.0 × 4.0–5.0; Q = 1.20–1.59</td><td rowspan="1" colspan="1">15–22 × 7–8</td><td rowspan="1" colspan="1">52–83 × 14–34</td><td rowspan="1" colspan="1">45–75 × 14–23</td><td rowspan="1" colspan="1">
                      <xref ref-type="bibr" rid="B51">Malysheva et al. (2019)</xref>
                    </td></tr></tbody></table></table-wrap><p>In our phylogenetic analyses, our collections (<abbrev xmlns:xlink="http://www.w3.org/1999/xlink" xlink:title="Central National Herbarium" xlink:type="simple">CAL</abbrev> 2383 and <abbrev xmlns:xlink="http://www.w3.org/1999/xlink" xlink:title="Central National Herbarium" xlink:type="simple">CAL</abbrev> 2384) clustered closely with <italic><tp:taxon-name><tp:taxon-name-part taxon-name-part-type="genus" reg="Volvariella">Volvariella</tp:taxon-name-part> <tp:taxon-name-part taxon-name-part-type="species" reg="pulla">pulla</tp:taxon-name-part></tp:taxon-name></italic> and <italic><tp:taxon-name><tp:taxon-name-part taxon-name-part-type="genus" reg="Volvariella">Volvariella</tp:taxon-name-part> <tp:taxon-name-part taxon-name-part-type="species" reg="bilobata">bilobata</tp:taxon-name-part></tp:taxon-name></italic> but formed a distinct, well-supported clade (100% <abbrev xmlns:xlink="http://www.w3.org/1999/xlink" xlink:title="ML bootstrap values" xlink:type="simple">MLBS</abbrev>/1.00 <abbrev xmlns:xlink="http://www.w3.org/1999/xlink" xlink:title="Bayesian posterior probability" xlink:type="simple">PP</abbrev>; Fig. <xref ref-type="fig" rid="F1">1</xref>). <italic><tp:taxon-name><tp:taxon-name-part taxon-name-part-type="genus" reg="Volvariella">Volvariella</tp:taxon-name-part> <tp:taxon-name-part taxon-name-part-type="species" reg="pulla">pulla</tp:taxon-name-part></tp:taxon-name></italic>, originally described from Vietnam (<xref ref-type="bibr" rid="B51">Malysheva et al. 2019</xref>), has an ochraceous or grayish brown stipe, an irregularly lobed volva colored dirty grey-brown with rusty brown spots, smaller basidiospores (5.5–8.0 × 4–5 μm vs. 6.8–9.0 × 4.4–5.5 μm), and much larger pleurocystidia (52–83 × 14–34 μm). The Indian collection of <italic><tp:taxon-name><tp:taxon-name-part taxon-name-part-type="genus" reg="Volvariella">Volvariella</tp:taxon-name-part> <tp:taxon-name-part taxon-name-part-type="species" reg="bilobata">bilobata</tp:taxon-name-part></tp:taxon-name></italic> differs from <italic><tp:taxon-name><tp:taxon-name-part taxon-name-part-type="genus" reg="Volvopluteus">V.</tp:taxon-name-part> <tp:taxon-name-part taxon-name-part-type="species" reg="areolavolvata">areolavolvata</tp:taxon-name-part></tp:taxon-name></italic> by its smaller pileus (45–70 mm diam.), colored grayish to dark brown, bilobed saccate volva, and much smaller basidiospores (4.8–5.5 × 2.7–3.5 μm; Fig. <xref ref-type="fig" rid="F3">3</xref>) and pleurocystidia (18.5–27.5 × 7–10 μm) (<xref ref-type="bibr" rid="B8">Chattopadhyay et al. 2022</xref>). Here, we introduce our collections as a novel species of <italic><tp:taxon-name><tp:taxon-name-part taxon-name-part-type="genus" reg="Volvopluteus">V.</tp:taxon-name-part> <tp:taxon-name-part taxon-name-part-type="species" reg="areolavolvata">areolavolvata</tp:taxon-name-part></tp:taxon-name></italic> based on morpho-molecular analyses.</p></tp:treatment-sec><tp:treatment-sec><!--Section generated to contain objects referenced in tp:taxon-treatment.--><fig id="F1" position="float" orientation="portrait"><object-id xmlns:xlink="http://www.w3.org/1999/xlink" content-type="arpha" xlink:type="simple">64A5EF7C-83F6-529F-9A59-8FFD642A6E1E</object-id><label>Figure 1.</label><caption><p>Phylogenetic tree for <italic><tp:taxon-name><tp:taxon-name-part taxon-name-part-type="genus" reg="Volvariella">Volvariella</tp:taxon-name-part></tp:taxon-name></italic> and <italic><tp:taxon-name><tp:taxon-name-part taxon-name-part-type="genus" reg="Volvopluteus">Volvopluteus</tp:taxon-name-part></tp:taxon-name></italic> generated from the combined <abbrev xmlns:xlink="http://www.w3.org/1999/xlink" xlink:title="internal transcribed spacer" xlink:type="simple">nrITS</abbrev> and nrLSU rDNA sequences using maximum likelihood (−<italic>InL</italic> = 14452.082637) analysis and Bayesian inference (BI) analyses. Values to the left of ‘/’ are <abbrev xmlns:xlink="http://www.w3.org/1999/xlink" xlink:title="ML bootstrap values" xlink:type="simple">MLBS</abbrev> support, and those to the right of ‘/’ indicate Bayesian posterior probability (<abbrev xmlns:xlink="http://www.w3.org/1999/xlink" xlink:title="Bayesian posterior probability" xlink:type="simple">PP</abbrev>) support. The <abbrev xmlns:xlink="http://www.w3.org/1999/xlink" xlink:title="ML bootstrap values" xlink:type="simple">MLBS</abbrev> values ≥ 70% and <abbrev xmlns:xlink="http://www.w3.org/1999/xlink" xlink:title="Bayesian posterior probability" xlink:type="simple">PP</abbrev> values ≥ 0.90 are shown above or below the nodes. The newly generated sequences are shown in bold blue. Voucher numbers for the sequences are indicated in the tree after the taxon name, and other type species are indicated in bold black. ‘T’ denotes the holotype of the newly sequenced taxa.</p></caption><graphic xmlns:xlink="http://www.w3.org/1999/xlink" xlink:href="mycokeys-130-185-g001.jpg" id="oo_1569111.jpg" position="float" orientation="portrait" xlink:type="simple"><uri content-type="original_file" xlink:type="simple">https://binary.pensoft.net/fig/1569111</uri></graphic></fig></tp:treatment-sec><ref-list><ref id="B78"><mixed-citation xmlns:xlink="http://www.w3.org/1999/xlink" xlink:type="simple">Singer R, Digilio APL (1951) Pródromo de la flora Agaricina Argentina. Lilloa 25: 6–461.</mixed-citation></ref><ref id="B8"><mixed-citation xmlns:xlink="http://www.w3.org/1999/xlink" xlink:type="simple">Chattopadhyay P, Talukdar M, Beypih J, Tayung K, Dutta AK (2022) A new species of <italic><tp:taxon-name><tp:taxon-name-part taxon-name-part-type="genus">Volvariella</tp:taxon-name-part></tp:taxon-name></italic> (<tp:taxon-name><tp:taxon-name-part taxon-name-part-type="order">Agaricales</tp:taxon-name-part></tp:taxon-name>, <tp:taxon-name><tp:taxon-name-part taxon-name-part-type="phylum">Basidiomycota</tp:taxon-name-part></tp:taxon-name>) from West Bengal, India. Phytotaxa 567(1): 36–48. <ext-link xlink:href="10.11646/phytotaxa.567.1.3" ext-link-type="doi" xlink:type="simple">https://doi.org/10.11646/phytotaxa.567.1.3</ext-link></mixed-citation></ref><ref id="B51"><mixed-citation xmlns:xlink="http://www.w3.org/1999/xlink" xlink:type="simple">Malysheva E, Malysheva V, Alexandrova A, Morozova O (2019) Observations on <tp:taxon-name><tp:taxon-name-part taxon-name-part-type="family">Pluteaceae</tp:taxon-name-part></tp:taxon-name> in Vietnam. 1. New species and new records of <italic><tp:taxon-name><tp:taxon-name-part taxon-name-part-type="genus">Volvariella</tp:taxon-name-part></tp:taxon-name></italic>. Phytotaxa 408(4): 233–254. <ext-link xlink:href="10.11646/phytotaxa.408.4.1" ext-link-type="doi" xlink:type="simple">https://doi.org/10.11646/phytotaxa.408.4.1</ext-link></mixed-citation></ref></ref-list></tp:taxon-treatment>
