# Supplementary material for: Taxonomy and phylogeny reveal new species of Volvariella (Volvariellaceae, Agaricales) and Volvopluteus (Pluteaceae, Agaricales) from eastern India
Source: MycoKeys. 2026 Mar 24;130:185–208. doi: 10.3897/mycokeys.130.183859 (PMC13040266; doi:10.3897/mycokeys.130.183859)
Supplement: XML Treatment for Volvopluteus fibrillobrunneus [file mycokeys.130.183859-treatment2.xml]

<!DOCTYPE tp:taxon-treatment
  PUBLIC "-//TaxonX//DTD Taxonomic Treatment Publishing DTD v0 20100105//EN" "tax-treatment-NSO.dtd">
<tp:taxon-treatment xmlns:tp="http://www.plazi.org/taxpub"><tp:treatment-meta><kwd-group><label>Taxon classification</label><kwd>
                <named-content content-type="kingdom">Fungi</named-content>
              </kwd><kwd>
                <named-content content-type="order">Agaricales</named-content>
              </kwd><kwd>
                <named-content content-type="family">Pluteaceae</named-content>
              </kwd></kwd-group><mixed-citation publication-type="journal"><person-group><name><surname>Tarafder</surname><given-names>Entaj</given-names></name><name><surname>Hoque</surname><given-names>Enjamul</given-names></name><name><surname>Sherpa</surname><given-names>Ang Rinzing</given-names></name><name><surname>Karunarathna</surname><given-names>Samantha C.</given-names></name><name><surname>Wang</surname><given-names>Meimei</given-names></name><name><surname>Wijayawardene</surname><given-names>Nalin N.</given-names></name><name><surname>Li</surname><given-names>Qiang</given-names></name><name><surname>Yu</surname><given-names>Fuqiang</given-names></name><name><surname>Dai</surname><given-names>Dong-Qin</given-names></name><name><surname>Watsuntorn</surname><given-names>Wannapawn</given-names></name></person-group><article-title>Taxonomy and phylogeny reveal new species of <italic><tp:taxon-name><tp:taxon-name-part taxon-name-part-type="genus" reg="Volvariella">Volvariella</tp:taxon-name-part></tp:taxon-name></italic> (<tp:taxon-name><tp:taxon-name-part taxon-name-part-type="family" reg="Volvariellaceae">Volvariellaceae</tp:taxon-name-part></tp:taxon-name>, <tp:taxon-name><tp:taxon-name-part taxon-name-part-type="order" reg="Agaricales">Agaricales</tp:taxon-name-part></tp:taxon-name>) and <italic><tp:taxon-name><tp:taxon-name-part taxon-name-part-type="genus" reg="Volvopluteus">Volvopluteus</tp:taxon-name-part></tp:taxon-name></italic> (<tp:taxon-name><tp:taxon-name-part taxon-name-part-type="family" reg="Pluteaceae">Pluteaceae</tp:taxon-name-part></tp:taxon-name>, <tp:taxon-name><tp:taxon-name-part taxon-name-part-type="order" reg="Agaricales">Agaricales</tp:taxon-name-part></tp:taxon-name>) from eastern India</article-title><source>MycoKeys</source><day>24</day><month>03</month><year>2026</year><volume>130</volume><fpage>185</fpage><lpage>208</lpage><pub-id pub-id-type="doi">10.3897/mycokeys.130.183859</pub-id></mixed-citation></tp:treatment-meta><tp:nomenclature><tp:taxon-name><object-id xmlns:xlink="http://www.w3.org/1999/xlink" content-type="arpha" xlink:type="simple">4795E1CE-F5EA-54C1-B191-12D362BE9128</object-id>
                    		<tp:taxon-name-part taxon-name-part-type="genus" reg="Volvopluteus">Volvopluteus</tp:taxon-name-part> <tp:taxon-name-part taxon-name-part-type="species" reg="fibrillobrunneus">fibrillobrunneus</tp:taxon-name-part>
                    	
                    		<object-id xmlns:xlink="http://www.w3.org/1999/xlink" xlink:type="simple">Index Fungorum: IF904793</object-id>
                    	</tp:taxon-name><tp:taxon-authority>Enjam, E. Tarafder &amp; A.R. Sherpa.</tp:taxon-authority><tp:taxon-status xmlns:xlink="http://www.w3.org/1999/xlink" xlink:type="simple">sp. nov.</tp:taxon-status><xref ref-type="fig" rid="F4">Figs 4</xref><xref ref-type="fig" rid="F5">, 5</xref></tp:nomenclature><tp:treatment-sec sec-type="Etymology"><title>Etymology.</title><p>The specific epithet “<italic>fibrillobrunneus</italic>” refers to the brown color with a fibrillose pileus surface.</p></tp:treatment-sec><tp:treatment-sec sec-type="Diagnosis"><title>Diagnosis.</title><p><italic><tp:taxon-name><tp:taxon-name-part taxon-name-part-type="genus" reg="Volvopluteus">Volvopluteus</tp:taxon-name-part> <tp:taxon-name-part taxon-name-part-type="species" reg="fibrillobrunneus">fibrillobrunneus</tp:taxon-name-part></tp:taxon-name></italic> differs from <italic><tp:taxon-name><tp:taxon-name-part taxon-name-part-type="genus" reg="Volvopluteus">Volvopluteus</tp:taxon-name-part> <tp:taxon-name-part taxon-name-part-type="species" reg="earlei">earlei</tp:taxon-name-part></tp:taxon-name></italic> by its fibrillose brown pileus surface with larger basidiocarps (Pileus &lt; 50 mm in diameter <italic><tp:taxon-name><tp:taxon-name-part taxon-name-part-type="genus" reg="Volvopluteus">Vp.</tp:taxon-name-part> <tp:taxon-name-part taxon-name-part-type="species" reg="earlei">earlei</tp:taxon-name-part></tp:taxon-name></italic>) and smaller basidiospores (8.3–11.5 × 5.1–7.1 μm).</p></tp:treatment-sec><tp:treatment-sec sec-type="Holotype"><title>Holotype.</title><p>India • West Bengal: North-24-Parganas district, Barasat, Near Kazibari Bus Stand, <named-content xmlns:xlink="http://www.w3.org/1999/xlink" content-type="dwc:verbatimCoordinates" xlink:type="simple">22°44'45.5"N, 88°26'41.9"E</named-content>, elev. 13.0 m, Scattered on the soil around with rich humus in broad-leaved forest, 18 September 2024, E. Hoque, AE-37/2024 (<abbrev xmlns:xlink="http://www.w3.org/1999/xlink" xlink:title="Central National Herbarium" xlink:type="simple">CAL</abbrev> 2385, holotype).</p></tp:treatment-sec><tp:treatment-sec sec-type="Description"><title>Description.</title><p><bold><italic>Basidiomata</italic></bold> medium to large. <bold><italic>Pileus</italic></bold> 80–97 mm diam., plano-convex to plane with age, low umbo at center, not viscid, dry, glabrous, innately radially fibrillose, striate, surface light brown (6D4), grayish brown (6D3) with grey (5B2) when young, dark blonde (5D4) center and birch grey (5C2) sides after maturity, becoming lighter grayish brown (5F3–5E4) towards the margin and yellowish brown (5B2–5C4) after dried; margin striate, radially fibrillose, slightly cracked with maturity, cream whitish squamulose present. <bold><italic>Context</italic></bold> 4 mm broad, white to grayish white (2B1). <bold><italic>Lamellae</italic></bold> free, approximately 10 mm broad, close to crowded, pinkish white (8A3–8B3), brownish gray (11C2) at maturity. <bold><italic>Stipe</italic></bold> 120–140 × 10–14 mm, central, cylindrical, solid, white, glabrous, not viscid, when young visibly broadening towards the base and in maturity with bulbous base enclosed in sac-like volva. <bold><italic>Volva</italic></bold> 15–19 × 8–10 mm, free from the stipe, saccate, membranous, 2–3 lobed, with a white to light brownish outer surface and whitish inner surface. Odor and taste indistinct.</p><fig id="F4" position="float" orientation="portrait"><object-id xmlns:xlink="http://www.w3.org/1999/xlink" content-type="arpha" xlink:type="simple">CC69479F-DE7F-5B83-B7B2-C4CE9E90BA5E</object-id><label>Figure 4.</label><caption><p>Field photographs of the basidiomata of (<bold>a–c</bold>) <italic><tp:taxon-name><tp:taxon-name-part taxon-name-part-type="genus" reg="Volvopluteus">Volvopluteus</tp:taxon-name-part> <tp:taxon-name-part taxon-name-part-type="species" reg="fibrillobrunneus">fibrillobrunneus</tp:taxon-name-part></tp:taxon-name></italic> (<abbrev xmlns:xlink="http://www.w3.org/1999/xlink" xlink:title="Central National Herbarium" xlink:type="simple">CAL</abbrev> 2385, holotype) in natural habitat. Scale bars: 10 mm (<bold>a–c</bold>).</p></caption><graphic xmlns:xlink="http://www.w3.org/1999/xlink" xlink:href="mycokeys-130-185-g004.jpg" id="oo_1569114.jpg" position="float" orientation="portrait" xlink:type="simple"><uri content-type="original_file" xlink:type="simple">https://binary.pensoft.net/fig/1569114</uri></graphic></fig><p><bold><italic>Basidiospores</italic></bold> (8.3–)8.5–9.6(–11.5) × (5.1–)5.4–6.3(–7.1) µm, [X<sub>mr</sub> = 8.65–9.43 × 5.88–6.25, X<sub>mm</sub> = 9.85 ± 0.92 × 6.30 ± 0.49 μm, Q<sub>mr</sub> = 1.36–1.75, Q<sub>mm</sub> = 1.57 ± 0.19, n = 30 basidiospores per 2 specimens], ellipsoid to elongate, smooth, hyaline to light yellowish in 5% KOH, thin-walled, and apiculate. <bold><italic>Basidia</italic></bold> 25.7–45.6 × 9.8–11.9 µm, clavate, hyaline in 5% KOH, smooth, with 2–4 prominent sterigmata, no clamp at base. <bold><italic>Cheilocystidia</italic></bold> 34–72 × 15–29 µm, hyaline in 5% KOH, thick-walled, mostly clavate, forming a sterile layer at the lamellae edge. <bold><italic>Pleurocystidia</italic></bold> 53–75 × 14–21 µm, hyaline, thin-walled, lageniform rostrate with apical appendages. <bold><italic>Pileipellis</italic></bold> ixocutis, made up of hyphae 25–32 µm broad, hyaline, thin-walled, clamp connections absent. <bold><italic>Stipitipellis</italic></bold> as compactly arranged hyphae, 23–38 µm broad, thin-walled, clamp connections absent. <bold><italic>Volva</italic></bold> composed of septate interwoven cylindrical hyphae, thin-walled 9–13 µm broad, clamp connection absent.</p><fig id="F5" position="float" orientation="portrait"><object-id xmlns:xlink="http://www.w3.org/1999/xlink" content-type="arpha" xlink:type="simple">67F19BAC-3411-5392-9DFE-D2E1C5AF2A87</object-id><label>Figure 5.</label><caption><p><italic><tp:taxon-name><tp:taxon-name-part taxon-name-part-type="genus" reg="Volvopluteus">Volvopluteus</tp:taxon-name-part> <tp:taxon-name-part taxon-name-part-type="species" reg="fibrillobrunneus">fibrillobrunneus</tp:taxon-name-part></tp:taxon-name></italic> (<abbrev xmlns:xlink="http://www.w3.org/1999/xlink" xlink:title="Central National Herbarium" xlink:type="simple">CAL</abbrev> 2385, holotype). <bold>a</bold>. Basidiospores; <bold>b</bold>. Basidia; <bold>c, d</bold>. Cheilocystidia; <bold>e</bold>. Pleurocystidia; <bold>f</bold>. Pileipellis hyphae; <bold>g</bold>. Stipe hyphae; <bold>h</bold>. Hyphal cells in the volva. Scale bars: 10 μm (<bold>a</bold>); 20 μm (<bold>b–e</bold>); 15 μm (<bold>f–i</bold>).</p></caption><graphic xmlns:xlink="http://www.w3.org/1999/xlink" xlink:href="mycokeys-130-185-g005.jpg" id="oo_1569115.jpg" position="float" orientation="portrait" xlink:type="simple"><uri content-type="original_file" xlink:type="simple">https://binary.pensoft.net/fig/1569115</uri></graphic></fig></tp:treatment-sec><tp:treatment-sec sec-type="Habitat and known distribution"><title>Habitat and known distribution.</title><p>Scattered on the soil around with rich humus in a broad-leaved forest. So far, it is only known from India.</p></tp:treatment-sec><tp:treatment-sec sec-type="Additional specimens examined"><title>Additional specimens examined.</title><p>India • West Bengal: North-24-Parganas district, Barasat, near Kazibari Bus Stand, <named-content xmlns:xlink="http://www.w3.org/1999/xlink" content-type="dwc:verbatimCoordinates" xlink:type="simple">22°44'45.5"N, 88°26'41.9"E</named-content>, elev. 13.0 m, scattered on the soil around with rich humus in broad-leaved forest, 21 September 2024, E. Hoque, AE-41/2024 (<abbrev xmlns:xlink="http://www.w3.org/1999/xlink" xlink:title="Central National Herbarium" xlink:type="simple">CAL</abbrev> 2386, paratype).</p></tp:treatment-sec><tp:treatment-sec sec-type="GenBank numbers"><title>GenBank numbers.</title><p><abbrev xmlns:xlink="http://www.w3.org/1999/xlink" xlink:title="Central National Herbarium" xlink:type="simple">CAL</abbrev> 2385 (holotype): <abbrev xmlns:xlink="http://www.w3.org/1999/xlink" xlink:title="internal transcribed spacer" xlink:type="simple">nrITS</abbrev> = <ext-link xmlns:xlink="http://www.w3.org/1999/xlink" xlink:href="PX764988" ext-link-type="gen" xlink:type="simple">PX764988</ext-link>, nrLSU = <ext-link xmlns:xlink="http://www.w3.org/1999/xlink" xlink:href="PX764992" ext-link-type="gen" xlink:type="simple">PX764992</ext-link>; <abbrev xmlns:xlink="http://www.w3.org/1999/xlink" xlink:title="Central National Herbarium" xlink:type="simple">CAL</abbrev> 2386: <abbrev xmlns:xlink="http://www.w3.org/1999/xlink" xlink:title="internal transcribed spacer" xlink:type="simple">nrITS</abbrev> = <ext-link xmlns:xlink="http://www.w3.org/1999/xlink" xlink:href="PX764989" ext-link-type="gen" xlink:type="simple">PX764989</ext-link>, nrLSU = <ext-link xmlns:xlink="http://www.w3.org/1999/xlink" xlink:href="PX764993" ext-link-type="gen" xlink:type="simple">PX764993</ext-link>.</p></tp:treatment-sec><tp:treatment-sec sec-type="Notes"><title>Notes.</title><p><italic><tp:taxon-name><tp:taxon-name-part taxon-name-part-type="genus" reg="Volvopluteus">Volvopluteus</tp:taxon-name-part> <tp:taxon-name-part taxon-name-part-type="species" reg="fibrillobrunneus">fibrillobrunneus</tp:taxon-name-part></tp:taxon-name></italic> is characterized by a medium- to moderately large-sized (80–97 mm) pileus, entirely light brown to grayish brown, with a radially fibrillose surface; close to crowded lamellae colored pinkish white to brownish gray; a multi-lobed saccate volva with a white to light brownish outer surface and a whitish inner surface (Fig. <xref ref-type="fig" rid="F4">4</xref>); larger basidiospores measuring 8.3–11.5 × 5.1–7.1 μm; clavate to ventricose cheilocystidia measuring 34–72 × 15–29 μm; lageniform rostrate pleurocystidia with apical appendages measuring 53–75 × 14–21 μm; and habitat on rich humus soil (Fig. <xref ref-type="fig" rid="F5">5</xref>). Among macro-morphologically similar taxa (Table <xref ref-type="table" rid="T5">5</xref>), <italic><tp:taxon-name><tp:taxon-name-part taxon-name-part-type="genus" reg="Volvopluteus">Vp.</tp:taxon-name-part> <tp:taxon-name-part taxon-name-part-type="species" reg="earlei">earlei</tp:taxon-name-part></tp:taxon-name></italic> can be distinguished by its smaller basidiospores (11–16 × 8–11 μm), the presence of longer pleurocystidia (up to 110 μm), and the presence of cheilocystidia (<xref ref-type="bibr" rid="B76">Shaffer 1962</xref>; <xref ref-type="bibr" rid="B29">Justo and Castro 2010</xref>; <xref ref-type="bibr" rid="B23">Giannoni et al. 2018</xref>). Moreover, <italic><tp:taxon-name><tp:taxon-name-part taxon-name-part-type="genus" reg="Volvopluteus">Volvopluteus</tp:taxon-name-part> <tp:taxon-name-part taxon-name-part-type="species" reg="earlei">earlei</tp:taxon-name-part></tp:taxon-name></italic> was originally described from Cuba (<xref ref-type="bibr" rid="B62">Murrill 1911</xref>) and later reported from the USA (<xref ref-type="bibr" rid="B10">Coker 1947</xref>), Mexico (<xref ref-type="bibr" rid="B85">Vázquez et al. 1989</xref>), Africa (<xref ref-type="bibr" rid="B25">Heinemann 1975</xref>), Argentina (<xref ref-type="bibr" rid="B64">Niveiro and Albertó 2012</xref>), Italy (<xref ref-type="bibr" rid="B11">Contu 2006</xref>; <xref ref-type="bibr" rid="B23">Giannoni et al. 2018</xref>), Spain (<xref ref-type="bibr" rid="B29">Justo and Castro 2010</xref>), Turkey (<xref ref-type="bibr" rid="B39">Kaygusuz et al. 2021</xref>), and India (<xref ref-type="bibr" rid="B9">Chouhan and Panwar 2021</xref>).</p><table-wrap id="T5" position="float" orientation="portrait"><label>Table 5.</label><caption><p>Comparison of <italic><tp:taxon-name><tp:taxon-name-part taxon-name-part-type="genus" reg="Volvopluteus">Volvopluteus</tp:taxon-name-part> <tp:taxon-name-part taxon-name-part-type="species" reg="fibrillobrunneus">fibrillobrunneus</tp:taxon-name-part></tp:taxon-name></italic> (<abbrev xmlns:xlink="http://www.w3.org/1999/xlink" xlink:title="Central National Herbarium" xlink:type="simple">CAL</abbrev> 2385) and its closely related taxa. Abbreviations: NR = not reported.</p></caption><table><tbody><tr><th rowspan="1" colspan="1">Name of the taxon</th><th rowspan="1" colspan="1">Pileus color</th><th rowspan="1" colspan="1">Pileus diameter (mm)</th><th rowspan="1" colspan="1">Stipe (mm)</th><th rowspan="1" colspan="1">Basidiospore (µm)</th><th rowspan="1" colspan="1">Basidia (µm)</th><th rowspan="1" colspan="1">Pleurocystidia (µm)</th><th rowspan="1" colspan="1">Cheilocystidia (µm)</th><th rowspan="1" colspan="1">Reference</th></tr><tr><td rowspan="1" colspan="1">
                      <bold>
                        <italic>
                          <tp:taxon-name><tp:taxon-name-part taxon-name-part-type="genus" reg="Volvopluteus">Volvopluteus</tp:taxon-name-part> <tp:taxon-name-part taxon-name-part-type="species" reg="fibrillobrunneus">fibrillobrunneus</tp:taxon-name-part></tp:taxon-name>
                        </italic>
                      </bold>
                    </td><td rowspan="1" colspan="1">
                      <bold>Light brown to gaeyish brown when young, dark blonde center and birch grey sides after maturity</bold>
                    </td><td rowspan="1" colspan="1">
                      <bold>80–97</bold>
                    </td><td rowspan="1" colspan="1">
                      <bold>120–140 × 10–14</bold>
                    </td><td rowspan="1" colspan="1">
                      <bold>8.3–11.5 × 5.1–7.1</bold>
                    </td><td rowspan="1" colspan="1">
                      <bold>25.7–45.6 × 9.8–11.9</bold>
                    </td><td rowspan="1" colspan="1">
                      <bold>53–75 × 14–21</bold>
                    </td><td rowspan="1" colspan="1">
                      <bold>34–72 × 15–29</bold>
                    </td><td rowspan="1" colspan="1">
                      <bold>This study</bold>
                    </td></tr><tr><td rowspan="1" colspan="1">
                      <italic>
                        <tp:taxon-name><tp:taxon-name-part taxon-name-part-type="genus" reg="Volvopluteus">Vp.</tp:taxon-name-part> <tp:taxon-name-part taxon-name-part-type="species" reg="earlei">earlei</tp:taxon-name-part></tp:taxon-name>
                      </italic>
                    </td><td rowspan="1" colspan="1">White or ochraceous buff, light ochraceous at center</td><td rowspan="1" colspan="1">25–45</td><td rowspan="1" colspan="1">35–65 × 3–7</td><td rowspan="1" colspan="1">11.0–16.0 × 7–9.5</td><td rowspan="1" colspan="1">30–47 × 10–18</td><td rowspan="1" colspan="1">47–98 × 14–20</td><td rowspan="1" colspan="1">25–50 × 10–35</td><td rowspan="1" colspan="1">
                      <xref ref-type="bibr" rid="B61">Montoya et al. (2021)</xref>
                    </td></tr><tr><td rowspan="1" colspan="1">
                      <italic>
                        <tp:taxon-name><tp:taxon-name-part taxon-name-part-type="genus" reg="Volvopluteus">Vp.</tp:taxon-name-part> <tp:taxon-name-part taxon-name-part-type="species" reg="deliciosus">deliciosus</tp:taxon-name-part></tp:taxon-name>
                      </italic>
                    </td><td rowspan="1" colspan="1">Surface usually grayish</td><td rowspan="1" colspan="1">50–110</td><td rowspan="1" colspan="1">80–140 × 8–27</td><td rowspan="1" colspan="1">12.5–16.5 × 7.5–10</td><td rowspan="1" colspan="1">42–65 × 13–16</td><td rowspan="1" colspan="1">62–88 × 12–33</td><td rowspan="1" colspan="1">50–65 × 18–32</td><td rowspan="1" colspan="1">
                      <xref ref-type="bibr" rid="B47">Li et al. (2025a)</xref>
                    </td></tr><tr><td rowspan="1" colspan="1">
                      <italic>
                        <tp:taxon-name><tp:taxon-name-part taxon-name-part-type="genus" reg="Volvopluteus">Vp.</tp:taxon-name-part> <tp:taxon-name-part taxon-name-part-type="species" reg="diversisporus">diversisporus</tp:taxon-name-part></tp:taxon-name>
                      </italic>
                    </td><td rowspan="1" colspan="1">Surface orange white</td><td rowspan="1" colspan="1">41–59</td><td rowspan="1" colspan="1">36–85 × 4–6</td><td rowspan="1" colspan="1">11.2–16.0 × 7.2–14.4</td><td rowspan="1" colspan="1">25.6–46.4 × 9.6–17.6</td><td rowspan="1" colspan="1">20.8–86.4 × 8.8–34.0</td><td rowspan="1" colspan="1">32.0–80.0 × 9.6–40.0</td><td rowspan="1" colspan="1">
                      <xref ref-type="bibr" rid="B36">Kaur and Singh (2014)</xref>
                    </td></tr><tr><td rowspan="1" colspan="1">
                      <italic>
                        <tp:taxon-name><tp:taxon-name-part taxon-name-part-type="genus" reg="Volvopluteus">Vp.</tp:taxon-name-part> <tp:taxon-name-part taxon-name-part-type="species" reg="earlei">earlei</tp:taxon-name-part></tp:taxon-name>
                      </italic>
                    </td><td rowspan="1" colspan="1">Slightly darker or pale yellowish biscuit in center</td><td rowspan="1" colspan="1">20–50</td><td rowspan="1" colspan="1">40–70 × 5–10</td><td rowspan="1" colspan="1">12–15.5 × 7.3–9.5</td><td rowspan="1" colspan="1">35–51 × 10–14</td><td rowspan="1" colspan="1">31–85 × 15–38</td><td rowspan="1" colspan="1">30–75 × 11–24</td><td rowspan="1" colspan="1">
                      <xref ref-type="bibr" rid="B7">Bougher and Barrett (2023)</xref>
                    </td></tr><tr><td rowspan="1" colspan="1">
                      <italic>
                        <tp:taxon-name><tp:taxon-name-part taxon-name-part-type="genus" reg="Volvopluteus">Vp.</tp:taxon-name-part> <tp:taxon-name-part taxon-name-part-type="species" reg="gloiocephalus">gloiocephalus</tp:taxon-name-part></tp:taxon-name>
                      </italic>
                    </td><td rowspan="1" colspan="1">Uniformly grayish beige except darker brownish at the umbo</td><td rowspan="1" colspan="1">30–110</td><td rowspan="1" colspan="1">35–120 × 5–22</td><td rowspan="1" colspan="1">12–17.5 × 7.5–10</td><td rowspan="1" colspan="1">42–56 × 12–16</td><td rowspan="1" colspan="1">45–60 × 20–40</td><td rowspan="1" colspan="1">32–70 × 10–25</td><td rowspan="1" colspan="1">
                      <xref ref-type="bibr" rid="B7">Bougher and Barrett (2023)</xref>
                    </td></tr><tr><td rowspan="1" colspan="1">
                      <italic>
                        <tp:taxon-name><tp:taxon-name-part taxon-name-part-type="genus" reg="Volvopluteus">Vp.</tp:taxon-name-part> <tp:taxon-name-part taxon-name-part-type="species" reg="longipes">longipes</tp:taxon-name-part></tp:taxon-name>
                      </italic>
                    </td><td rowspan="1" colspan="1">Slightly brownish at center, grayish white to dirty white</td><td rowspan="1" colspan="1">48–70</td><td rowspan="1" colspan="1">130–150 × 4–10</td><td rowspan="1" colspan="1">14–20 × 8–11</td><td rowspan="1" colspan="1">35–60 × 16–23</td><td rowspan="1" colspan="1">NR</td><td rowspan="1" colspan="1">40–75 × 16–29</td><td rowspan="1" colspan="1">
                      <xref ref-type="bibr" rid="B92">Zhu et al. (2025)</xref>
                    </td></tr><tr><td rowspan="1" colspan="1">
                      <italic>
                        <tp:taxon-name><tp:taxon-name-part taxon-name-part-type="genus" reg="Volvopluteus">Vp.</tp:taxon-name-part> <tp:taxon-name-part taxon-name-part-type="species" reg="michiganensis">michiganensis</tp:taxon-name-part></tp:taxon-name>
                      </italic>
                    </td><td rowspan="1" colspan="1">Gray to brownish gray</td><td rowspan="1" colspan="1">70–90</td><td rowspan="1" colspan="1">80–110 × 10–15</td><td rowspan="1" colspan="1">10.5–13.5 × 6.5–8</td><td rowspan="1" colspan="1">35–55 × 10–15</td><td rowspan="1" colspan="1">70–110 × 25–45</td><td rowspan="1" colspan="1">60–75 × 15–27</td><td rowspan="1" colspan="1">
                      <xref ref-type="bibr" rid="B30">Justo et al. (2011a)</xref>
                    </td></tr><tr><td rowspan="1" colspan="1">
                      <italic>
                        <tp:taxon-name><tp:taxon-name-part taxon-name-part-type="genus" reg="Volvopluteus">Vp.</tp:taxon-name-part> <tp:taxon-name-part taxon-name-part-type="species" reg="platensis">platensis</tp:taxon-name-part></tp:taxon-name>
                      </italic>
                    </td><td rowspan="1" colspan="1">Grayish white to dirty white, sometimes with a cream tinge</td><td rowspan="1" colspan="1">30–45</td><td rowspan="1" colspan="1">50–80 × 4–10</td><td rowspan="1" colspan="1">15.5–20 × 9–12</td><td rowspan="1" colspan="1">35–68 × 15–20</td><td rowspan="1" colspan="1">65–95 × 18–40</td><td rowspan="1" colspan="1">NR</td><td rowspan="1" colspan="1">
                      <xref ref-type="bibr" rid="B92">Zhu et al. (2025)</xref>
                    </td></tr><tr><td rowspan="1" colspan="1">
                      <italic>
                        <tp:taxon-name><tp:taxon-name-part taxon-name-part-type="genus" reg="Volvopluteus">Vp.</tp:taxon-name-part> <tp:taxon-name-part taxon-name-part-type="species" reg="shafferii">shafferii</tp:taxon-name-part></tp:taxon-name>
                      </italic>
                    </td><td rowspan="1" colspan="1">Surface grayish orange, orange grey at center, with pinkish tinge towards margin</td><td rowspan="1" colspan="1">10–112</td><td rowspan="1" colspan="1">70–165 × 18–25</td><td rowspan="1" colspan="1">11.2–16 × 7.2–12.8</td><td rowspan="1" colspan="1">17.6–34.0 × 8.9–16.0</td><td rowspan="1" colspan="1">NR</td><td rowspan="1" colspan="1">NR</td><td rowspan="1" colspan="1">
                      <xref ref-type="bibr" rid="B36">Kaur and Singh (2014)</xref>
                    </td></tr><tr><td rowspan="1" colspan="1">
                      <italic>
                        <tp:taxon-name><tp:taxon-name-part taxon-name-part-type="genus" reg="Volvopluteus">Vp.</tp:taxon-name-part> <tp:taxon-name-part taxon-name-part-type="species" reg="striatellus">striatellus</tp:taxon-name-part></tp:taxon-name>
                      </italic>
                    </td><td rowspan="1" colspan="1">Pale grey when young, transitioning to white with grayish tints at maturity</td><td rowspan="1" colspan="1">48–80</td><td rowspan="1" colspan="1">110–160 × 5–23</td><td rowspan="1" colspan="1">15.5–18.8 × 9.6–11.5</td><td rowspan="1" colspan="1">40.8–55 × 15.1–19.9</td><td rowspan="1" colspan="1">62–113.8 × 24.5–48.5</td><td rowspan="1" colspan="1">50.1–81.5 × 24.1–34.9</td><td rowspan="1" colspan="1">
                      <xref ref-type="bibr" rid="B48">Li et al. (2025b)</xref>
                    </td></tr><tr><td rowspan="1" colspan="1">
                      <italic>
                        <tp:taxon-name><tp:taxon-name-part taxon-name-part-type="genus" reg="Volvopluteus">Vp.</tp:taxon-name-part> <tp:taxon-name-part taxon-name-part-type="species" reg="yunnanensis">yunnanensis</tp:taxon-name-part></tp:taxon-name>
                      </italic>
                    </td><td rowspan="1" colspan="1">Dark blonde center and birch grey sides</td><td rowspan="1" colspan="1">59–85</td><td rowspan="1" colspan="1">120–137 × 11–13</td><td rowspan="1" colspan="1">11.3–12.9 × 6.0–6.9</td><td rowspan="1" colspan="1">43–54 × 10–15</td><td rowspan="1" colspan="1">60–82 × 16–25</td><td rowspan="1" colspan="1">60–86 × 14–27</td><td rowspan="1" colspan="1">
                      <xref ref-type="bibr" rid="B91">Zheng et al. (2025)</xref>
                    </td></tr></tbody></table></table-wrap><p>In the phylogenetic analyses (Fig. <xref ref-type="fig" rid="F1">1</xref>), <italic><tp:taxon-name><tp:taxon-name-part taxon-name-part-type="genus" reg="Volvopluteus">Vp.</tp:taxon-name-part> <tp:taxon-name-part taxon-name-part-type="species" reg="fibrillobrunneus">fibrillobrunneus</tp:taxon-name-part></tp:taxon-name></italic> is placed as a sister group to <italic><tp:taxon-name><tp:taxon-name-part taxon-name-part-type="genus" reg="Volvopluteus">Vp.</tp:taxon-name-part> <tp:taxon-name-part taxon-name-part-type="species" reg="platensis">platensis</tp:taxon-name-part></tp:taxon-name></italic>, originally described from China (<xref ref-type="bibr" rid="B92">Zhu et al. 2025</xref>), and can be distinguished from <italic><tp:taxon-name><tp:taxon-name-part taxon-name-part-type="genus" reg="Volvopluteus">Vp.</tp:taxon-name-part> <tp:taxon-name-part taxon-name-part-type="species" reg="fibrillobrunneus">fibrillobrunneus</tp:taxon-name-part></tp:taxon-name></italic> by the smaller basidiomata (48–70 mm broad in <italic><tp:taxon-name><tp:taxon-name-part taxon-name-part-type="genus" reg="Volvopluteus">Vp.</tp:taxon-name-part> <tp:taxon-name-part taxon-name-part-type="species" reg="platensis">platensis</tp:taxon-name-part></tp:taxon-name></italic>), a slightly brownish to grayish white pileus, and clavate to fusoid cheilocystidia (<xref ref-type="bibr" rid="B92">Zhu et al. 2025</xref>). Hence, here we introduce our collections as a novel species of <italic><tp:taxon-name><tp:taxon-name-part taxon-name-part-type="genus" reg="Volvopluteus">Volvopluteus</tp:taxon-name-part></tp:taxon-name></italic> s.str., i.e., <italic><tp:taxon-name><tp:taxon-name-part taxon-name-part-type="genus" reg="Volvopluteus">Vp.</tp:taxon-name-part> <tp:taxon-name-part taxon-name-part-type="species" reg="fibrillobrunneus">fibrillobrunneus</tp:taxon-name-part></tp:taxon-name></italic>, based on morpho-molecular analyses.</p></tp:treatment-sec><tp:treatment-sec><!--Section generated to contain objects referenced in tp:taxon-treatment.--><fig id="F1" position="float" orientation="portrait"><object-id xmlns:xlink="http://www.w3.org/1999/xlink" content-type="arpha" xlink:type="simple">64A5EF7C-83F6-529F-9A59-8FFD642A6E1E</object-id><label>Figure 1.</label><caption><p>Phylogenetic tree for <italic><tp:taxon-name><tp:taxon-name-part taxon-name-part-type="genus" reg="Volvariella">Volvariella</tp:taxon-name-part></tp:taxon-name></italic> and <italic><tp:taxon-name><tp:taxon-name-part taxon-name-part-type="genus" reg="Volvopluteus">Volvopluteus</tp:taxon-name-part></tp:taxon-name></italic> generated from the combined <abbrev xmlns:xlink="http://www.w3.org/1999/xlink" xlink:title="internal transcribed spacer" xlink:type="simple">nrITS</abbrev> and nrLSU rDNA sequences using maximum likelihood (−<italic>InL</italic> = 14452.082637) analysis and Bayesian inference (BI) analyses. Values to the left of ‘/’ are <abbrev xmlns:xlink="http://www.w3.org/1999/xlink" xlink:title="ML bootstrap values" xlink:type="simple">MLBS</abbrev> support, and those to the right of ‘/’ indicate Bayesian posterior probability (<abbrev xmlns:xlink="http://www.w3.org/1999/xlink" xlink:title="Bayesian posterior probability" xlink:type="simple">PP</abbrev>) support. The <abbrev xmlns:xlink="http://www.w3.org/1999/xlink" xlink:title="ML bootstrap values" xlink:type="simple">MLBS</abbrev> values ≥ 70% and <abbrev xmlns:xlink="http://www.w3.org/1999/xlink" xlink:title="Bayesian posterior probability" xlink:type="simple">PP</abbrev> values ≥ 0.90 are shown above or below the nodes. The newly generated sequences are shown in bold blue. Voucher numbers for the sequences are indicated in the tree after the taxon name, and other type species are indicated in bold black. ‘T’ denotes the holotype of the newly sequenced taxa.</p></caption><graphic xmlns:xlink="http://www.w3.org/1999/xlink" xlink:href="mycokeys-130-185-g001.jpg" id="oo_1569111.jpg" position="float" orientation="portrait" xlink:type="simple"><uri content-type="original_file" xlink:type="simple">https://binary.pensoft.net/fig/1569111</uri></graphic></fig></tp:treatment-sec><ref-list><ref id="B61"><mixed-citation xmlns:xlink="http://www.w3.org/1999/xlink" xlink:type="simple">Montoya L, Bandala VM, Esqueda M (2021) <italic><tp:taxon-name><tp:taxon-name-part taxon-name-part-type="genus">Volvopluteus</tp:taxon-name-part> <tp:taxon-name-part taxon-name-part-type="species">canalipes</tp:taxon-name-part></tp:taxon-name></italic> comb. nov. (<tp:taxon-name><tp:taxon-name-part taxon-name-part-type="family">Pluteaceae</tp:taxon-name-part></tp:taxon-name>) from the Sonoran Desert of Mexico. Phytotaxa 505(3): 275–285. <ext-link xlink:href="10.11646/phytotaxa.505.3.3" ext-link-type="doi" xlink:type="simple">https://doi.org/10.11646/phytotaxa.505.3.3</ext-link></mixed-citation></ref><ref id="B47"><mixed-citation xmlns:xlink="http://www.w3.org/1999/xlink" xlink:type="simple">Li CH, Zhang M, Li JP, Li TH (2025a) <italic><tp:taxon-name><tp:taxon-name-part taxon-name-part-type="genus">Volvopluteus</tp:taxon-name-part> <tp:taxon-name-part taxon-name-part-type="species">deliciosus</tp:taxon-name-part></tp:taxon-name></italic> sp. nov. (<tp:taxon-name><tp:taxon-name-part taxon-name-part-type="family">Pluteaceae</tp:taxon-name-part></tp:taxon-name>, <tp:taxon-name><tp:taxon-name-part taxon-name-part-type="order">Agaricales</tp:taxon-name-part></tp:taxon-name>), a new edible species from Xinjiang, China. Phytotaxa 683: 253–262. <ext-link xlink:href="10.11646/phytotaxa.683.3.6" ext-link-type="doi" xlink:type="simple">https://doi.org/10.11646/phytotaxa.683.3.6</ext-link></mixed-citation></ref><ref id="B36"><mixed-citation xmlns:xlink="http://www.w3.org/1999/xlink" xlink:type="simple">Kaur M, Singh Y (2014) Family <tp:taxon-name><tp:taxon-name-part taxon-name-part-type="family">Pluteaceae</tp:taxon-name-part></tp:taxon-name> in North West India. In: Singh M (Ed.) Proceedings of the 8<sup>th</sup> International Conference on Mushroom Biology and Mushroom Products (ICMBMP8), New Delhi, India, 19–22 November 2014. Yugantar Prakashan Private Limited, Solan, India, 55–70.</mixed-citation></ref><ref id="B7"><mixed-citation xmlns:xlink="http://www.w3.org/1999/xlink" xlink:type="simple">Bougher NL, Barrett MD (2023) <italic><tp:taxon-name><tp:taxon-name-part taxon-name-part-type="genus">Volvopluteus</tp:taxon-name-part> <tp:taxon-name-part taxon-name-part-type="species">earlei</tp:taxon-name-part></tp:taxon-name></italic> and <italic><tp:taxon-name><tp:taxon-name-part taxon-name-part-type="genus">Volvariella</tp:taxon-name-part> <tp:taxon-name-part taxon-name-part-type="species">taylorii</tp:taxon-name-part></tp:taxon-name></italic>: new fungi for Western Australia (<tp:taxon-name><tp:taxon-name-part taxon-name-part-type="phylum">Basidiomycota</tp:taxon-name-part></tp:taxon-name>: <tp:taxon-name><tp:taxon-name-part taxon-name-part-type="order">Agaricales</tp:taxon-name-part></tp:taxon-name>: <tp:taxon-name><tp:taxon-name-part taxon-name-part-type="family">Pluteaceae</tp:taxon-name-part></tp:taxon-name>). Nuytsia 34: 187–201. <ext-link xlink:href="10.58828/nuy01054" ext-link-type="doi" xlink:type="simple">https://doi.org/10.58828/nuy01054</ext-link></mixed-citation></ref><ref id="B92"><mixed-citation xmlns:xlink="http://www.w3.org/1999/xlink" xlink:type="simple">Zhu XT, Liu LJ, Wang XQ, Dang YX (2025) Two new species of <italic><tp:taxon-name><tp:taxon-name-part taxon-name-part-type="genus">Volvopluteus</tp:taxon-name-part></tp:taxon-name></italic> (<tp:taxon-name><tp:taxon-name-part taxon-name-part-type="family">Pluteaceae</tp:taxon-name-part></tp:taxon-name>, <tp:taxon-name><tp:taxon-name-part taxon-name-part-type="order">Agaricales</tp:taxon-name-part></tp:taxon-name>) from Northwest China. Phytotaxa 718(2): 133–143. <ext-link xlink:href="10.11646/phytotaxa.718.2.5" ext-link-type="doi" xlink:type="simple">https://doi.org/10.11646/phytotaxa.718.2.5</ext-link></mixed-citation></ref><ref id="B30"><mixed-citation xmlns:xlink="http://www.w3.org/1999/xlink" xlink:type="simple">Justo A, Vizzini A, Minnis AM, Menolli Jr N, Capelari M, Rodríguez O, Malysheva E, Contu M, Ghignone S, Hibbett DS (2011a) Phylogeny of the <tp:taxon-name><tp:taxon-name-part taxon-name-part-type="family">Pluteaceae</tp:taxon-name-part></tp:taxon-name> (<tp:taxon-name><tp:taxon-name-part taxon-name-part-type="order">Agaricales</tp:taxon-name-part></tp:taxon-name>, <tp:taxon-name><tp:taxon-name-part taxon-name-part-type="phylum">Basidiomycota</tp:taxon-name-part></tp:taxon-name>): Taxonomy and character evolution. Fungal Biology 115: 1–20. <ext-link xlink:href="10.1016/j.funbio.2010.09.012" ext-link-type="doi" xlink:type="simple">https://doi.org/10.1016/j.funbio.2010.09.012</ext-link></mixed-citation></ref><ref id="B48"><mixed-citation xmlns:xlink="http://www.w3.org/1999/xlink" xlink:type="simple">Li JH, Fu HY, Fan L (2025b) <italic><tp:taxon-name><tp:taxon-name-part taxon-name-part-type="genus">Volvopluteus</tp:taxon-name-part> <tp:taxon-name-part taxon-name-part-type="species">striatellus</tp:taxon-name-part></tp:taxon-name></italic> (<tp:taxon-name><tp:taxon-name-part taxon-name-part-type="family">Pluteaceae</tp:taxon-name-part></tp:taxon-name>, <tp:taxon-name><tp:taxon-name-part taxon-name-part-type="order">Agaricales</tp:taxon-name-part></tp:taxon-name>), a novel species from North China. Phytotaxa 736(1): 79–87. <ext-link xlink:href="10.11646/phytotaxa.736.1.7" ext-link-type="doi" xlink:type="simple">https://doi.org/10.11646/phytotaxa.736.1.7</ext-link></mixed-citation></ref><ref id="B91"><mixed-citation xmlns:xlink="http://www.w3.org/1999/xlink" xlink:type="simple">Zheng DG, Lu WH, Han MY, Dai DQ, Zhang LJ, Elgorban AM, Kumla J, Suwannarach N, Tibpromma S, Chukeatirote E, Karunarathna SC (2025) <italic><tp:taxon-name><tp:taxon-name-part taxon-name-part-type="genus">Volvopluteus</tp:taxon-name-part> <tp:taxon-name-part taxon-name-part-type="species">yunnanensis</tp:taxon-name-part></tp:taxon-name></italic> (<tp:taxon-name><tp:taxon-name-part taxon-name-part-type="family">Pluteaceae</tp:taxon-name-part></tp:taxon-name>, <tp:taxon-name><tp:taxon-name-part taxon-name-part-type="order">Agaricales</tp:taxon-name-part></tp:taxon-name>), a novel species from Yunnan Province, China. Phytotaxa 706(3): 269–280. <ext-link xlink:href="10.11646/phytotaxa.706.3.5" ext-link-type="doi" xlink:type="simple">https://doi.org/10.11646/phytotaxa.706.3.5</ext-link></mixed-citation></ref><ref id="B76"><mixed-citation xmlns:xlink="http://www.w3.org/1999/xlink" xlink:type="simple">Shaffer RL (1962) Synonyms, new combinations, and new species in <italic><tp:taxon-name><tp:taxon-name-part taxon-name-part-type="genus">Volvariella</tp:taxon-name-part></tp:taxon-name></italic> (<tp:taxon-name><tp:taxon-name-part taxon-name-part-type="order">Agaricales</tp:taxon-name-part></tp:taxon-name>). Mycologia 54: 563–572. <ext-link xlink:href="10.1080/00275514.1962.12025036" ext-link-type="doi" xlink:type="simple">https://doi.org/10.1080/00275514.1962.12025036</ext-link></mixed-citation></ref><ref id="B29"><mixed-citation xmlns:xlink="http://www.w3.org/1999/xlink" xlink:type="simple">Justo A, Castro ML (2010) An annotated checklist of <italic><tp:taxon-name><tp:taxon-name-part taxon-name-part-type="genus">Volvariella</tp:taxon-name-part></tp:taxon-name></italic> in the Iberian Peninsula and Balearic Islands. Mycotaxon 112: 271–273. <ext-link xlink:href="10.5248/112.271" ext-link-type="doi" xlink:type="simple">https://doi.org/10.5248/112.271</ext-link></mixed-citation></ref><ref id="B23"><mixed-citation xmlns:xlink="http://www.w3.org/1999/xlink" xlink:type="simple">Giannoni F, Pera U, Maggiora MD (2018) <italic><tp:taxon-name><tp:taxon-name-part taxon-name-part-type="genus">Volvopluteus</tp:taxon-name-part> <tp:taxon-name-part taxon-name-part-type="species">earlei</tp:taxon-name-part></tp:taxon-name></italic>, an uncommon species throughout Europe, new for Tuscany. Micologia Toscana 0: 11–25.</mixed-citation></ref><ref id="B62"><mixed-citation xmlns:xlink="http://www.w3.org/1999/xlink" xlink:type="simple">Murrill WA (1911) The <tp:taxon-name><tp:taxon-name-part taxon-name-part-type="family">Agaricaceae</tp:taxon-name-part></tp:taxon-name> of tropical North America. Mycologia 3: 271–282. <ext-link xlink:href="10.1080/00275514.1911.12017682" ext-link-type="doi" xlink:type="simple">https://doi.org/10.1080/00275514.1911.12017682</ext-link></mixed-citation></ref><ref id="B10"><mixed-citation xmlns:xlink="http://www.w3.org/1999/xlink" xlink:type="simple">Coker WC (1947) North Carolina species of Volvaria. Journal of the Elisha Mitchell Scientific Society 63: 220–230.</mixed-citation></ref><ref id="B85"><mixed-citation xmlns:xlink="http://www.w3.org/1999/xlink" xlink:type="simple">Vázquez LS, Guzmán-Dávalos L, Guzmán G (1989) Contribution to the knowledge of the species of the genus <italic><tp:taxon-name><tp:taxon-name-part taxon-name-part-type="genus">Volvariella</tp:taxon-name-part></tp:taxon-name></italic> in the state of Jalisco. Revista Mexicana de Micología 5: 169–179.</mixed-citation></ref><ref id="B25"><mixed-citation xmlns:xlink="http://www.w3.org/1999/xlink" xlink:type="simple">Heinemann P (1975) Flore illustrée des champignons d’Afrique centrale. Vol. 4: <italic><tp:taxon-name><tp:taxon-name-part taxon-name-part-type="genus">Volvariella</tp:taxon-name-part></tp:taxon-name></italic>. National Botanic Garden of Belgium, Meise, Brussels. [in French]</mixed-citation></ref><ref id="B64"><mixed-citation xmlns:xlink="http://www.w3.org/1999/xlink" xlink:type="simple">Niveiro N, Albertó E (2012) Checklist of the Argentine <tp:taxon-name><tp:taxon-name-part taxon-name-part-type="order">Agaricales</tp:taxon-name-part></tp:taxon-name> I. <tp:taxon-name><tp:taxon-name-part taxon-name-part-type="family">Amanitaceae</tp:taxon-name-part></tp:taxon-name>, <tp:taxon-name><tp:taxon-name-part taxon-name-part-type="family">Pluteaceae</tp:taxon-name-part></tp:taxon-name> and <tp:taxon-name><tp:taxon-name-part taxon-name-part-type="family">Hygrophoraceae</tp:taxon-name-part></tp:taxon-name>. Mycotaxon 121: 499–500.</mixed-citation></ref><ref id="B11"><mixed-citation xmlns:xlink="http://www.w3.org/1999/xlink" xlink:type="simple">Contu M (2006) <italic><tp:taxon-name><tp:taxon-name-part taxon-name-part-type="genus">Volvariella</tp:taxon-name-part> <tp:taxon-name-part taxon-name-part-type="species">earlei</tp:taxon-name-part></tp:taxon-name></italic> (<tp:taxon-name><tp:taxon-name-part taxon-name-part-type="phylum">Basidiomycota</tp:taxon-name-part></tp:taxon-name>, <tp:taxon-name><tp:taxon-name-part taxon-name-part-type="family">Pluteaceae</tp:taxon-name-part></tp:taxon-name>) nuova per l’Europa, e note sulla tassonomia di <italic><tp:taxon-name><tp:taxon-name-part taxon-name-part-type="genus">Volvariella</tp:taxon-name-part> <tp:taxon-name-part taxon-name-part-type="species">media</tp:taxon-name-part> <tp:taxon-name-part taxon-name-part-type="subspecies">sensu</tp:taxon-name-part></tp:taxon-name></italic> J. Lange. Micologia e Vegetazione Mediterranea 21(2): 101–106. [in Italian]</mixed-citation></ref><ref id="B39"><mixed-citation xmlns:xlink="http://www.w3.org/1999/xlink" xlink:type="simple">Kaygusuz O, Türkekul İ, Knudsen H, Menolli Jr N (2021) <italic><tp:taxon-name><tp:taxon-name-part taxon-name-part-type="genus">Volvopluteus</tp:taxon-name-part></tp:taxon-name></italic> and <italic><tp:taxon-name><tp:taxon-name-part taxon-name-part-type="genus">Pluteus</tp:taxon-name-part></tp:taxon-name></italic> section <italic><tp:taxon-name><tp:taxon-name-part taxon-name-part-type="genus"/><tp:taxon-name-part taxon-name-part-type="section">Pluteus</tp:taxon-name-part></tp:taxon-name></italic> (<tp:taxon-name><tp:taxon-name-part taxon-name-part-type="order">Agaricales</tp:taxon-name-part></tp:taxon-name>, <tp:taxon-name><tp:taxon-name-part taxon-name-part-type="family">Pluteaceae</tp:taxon-name-part></tp:taxon-name>) in Turkey based on morphological and molecular data. Turkish Journal of Botany 45: 224–242. <ext-link xlink:href="10.3906/bot-2012-7" ext-link-type="doi" xlink:type="simple">https://doi.org/10.3906/bot-2012-7</ext-link></mixed-citation></ref><ref id="B9"><mixed-citation xmlns:xlink="http://www.w3.org/1999/xlink" xlink:type="simple">Chouhan R, Panwar C (2021) The genus <italic><tp:taxon-name><tp:taxon-name-part taxon-name-part-type="genus">Volvariella</tp:taxon-name-part></tp:taxon-name></italic> from Mount Abu, Rajasthan, India. Journal of Mycopathological Research 59: 63–66.</mixed-citation></ref></ref-list></tp:taxon-treatment>
